# Supplementary material for: Tris(ethyl­enediamine)zinc(II) hexa­fluorido­silicate
Source: Acta Crystallogr Sect E Struct Rep Online. 2009 Nov 7;65(Pt 12):m1522. doi: 10.1107/S1600536809045693 (PMC2972015; doi:10.1107/S1600536809045693)
Supplement: Supplementary file 1 [file e-65-m1522-sup1.cif]

##############################################################################
###                                                                        ###
###        Electronic paper (Acta Crystallographica Section E)             ###
###                                                                        ###
##############################################################################
#                                                                            #
# This CIF contains the data in a paper accepted for publication in Acta     #
# Crystallographica Section E. It conforms to the requirements of Notes      #
# for Authors for Section E, and has been peer reviewed under the auspices   #
# of the IUCr Commission on Journals.                                        #
#                                                                            #
# Full details of the Crystallographic Information File format               #
# are given in the paper "The Crystallographic Information File (CIF):       #
# a New Standard Archive File for Crystallography" by S. R. Hall, F. H.      #
# Allen and I. D. Brown [Acta Cryst. (1991), A47, 655-685].                  #
#                                                                            #
# The current version of the core CIF dictionary is obtainable from          #
# ftp://ftp.iucr.org/pub/cif_core.dic. The current version number is 2.4.    #
#                                                                            #
# Software is freely available for graphical display of the structure(s) in  #
# this CIF.  For information consult the CIF home page http://www.iucr.org/  #
# cif/home.html                                                              #
#                                                                            #
# This file may be used for bona fide research purposes within the           #
# scientific community so long as proper attribution is given to the journal # 
# article from which it was obtained.                                        #
#                                                                            #
##############################################################################
                                             
data_I
_audit_creation_method     SHELXL-97
_chemical_name_systematic
;
Tris(ethylenediamine)zinc(II) hexafluoridosilicate
;
_chemical_name_common     ?
_chemical_formula_moiety     'C6 H24 N6 Zn 2+, F6 Si 2-'
_chemical_formula_sum     'C6 H24 F6 N6 Si Zn'
_chemical_formula_iupac     '[Zn (C2 H8 N2)3] (Si F6)'
_chemical_formula_weight     387.77
_chemical_melting_point     ?
_symmetry_cell_setting     trigonal
_symmetry_space_group_name_H-M     'P 63 2 2'
_symmetry_space_group_name_hall     'P 6c 2c'
loop_
    _symmetry_equiv_pos_as_xyz
    'x, y, z'
    'x-y, x, z+1/2'
    '-y, x-y, z'
    '-x, -y, z+1/2'
    '-x+y, -x, z'
    'y, -x+y, z+1/2'
    '-y, -x, -z+1/2'
    'x-y, -y, -z'
    'x, x-y, -z+1/2'
    'y, x, -z'
    '-x+y, y, -z+1/2'
    '-x, -x+y, -z'
_cell_length_a     9.192(2)
_cell_length_b     9.192(2)
_cell_length_c     9.755(3)
_cell_angle_alpha     90.00
_cell_angle_beta     90.00
_cell_angle_gamma     120.00
_cell_volume     713.8(3)
_cell_formula_units_Z     2
_cell_measurement_reflns_used     1402
_cell_measurement_theta_min     6.61
_cell_measurement_theta_max     54.62
_cell_measurement_temperature     93(2)
_exptl_crystal_description     Prism
_exptl_crystal_colour     Colorless
_exptl_crystal_size_max     0.10
_exptl_crystal_size_mid     0.10
_exptl_crystal_size_min     0.10
_exptl_crystal_density_diffrn     1.804
_exptl_crystal_density_meas     ?
_exptl_crystal_density_method     'not measured'
_exptl_crystal_F_000     400
_exptl_absorpt_coefficient_mu     1.872
_exptl_absorpt_correction_type     Multi-scan
_exptl_absorpt_process_details     '(CrystalClear; Rigaku, 2004)'
_exptl_absorpt_correction_T_min     0.8349
_exptl_absorpt_correction_T_max     0.8349
_exptl_special_details
;
;
_diffrn_ambient_temperature     93(2)
_diffrn_radiation_type     MoK\a
_diffrn_radiation_wavelength     0.71073
_diffrn_radiation_source     'rotating anode'
_diffrn_radiation_monochromator     confocal
_diffrn_measurement_device_type     'Rigaku Mercury CCD'
_diffrn_measurement_method     \w
_diffrn_detector_area_resol_mean     0.83
_diffrn_reflns_number     4809
_diffrn_reflns_av_R_equivalents     0.0452
_diffrn_reflns_av_sigmaI/netI     0.0339
_diffrn_reflns_theta_min     3.30
_diffrn_reflns_theta_max     27.36
_diffrn_reflns_theta_full     25.00
_diffrn_measured_fraction_theta_max     0.965
_diffrn_measured_fraction_theta_full     0.993
_diffrn_reflns_limit_h_min     -10
_diffrn_reflns_limit_h_max     11
_diffrn_reflns_limit_k_min     -10
_diffrn_reflns_limit_k_max     11
_diffrn_reflns_limit_l_min     -11
_diffrn_reflns_limit_l_max     9
_diffrn_standards_number     0
_diffrn_standards_interval_count     ?
_diffrn_standards_interval_time     ?
_diffrn_standards_decay_%     ?
_refine_special_details
;
Refinement of <i>F</i>^2^ against ALL reflections. The weighted <i>R</i>-factor
<i>wR</i> and goodness of fit <i>S</i> are based on <i>F</i>^2^, conventional
<i>R</i>-factors <i>R</i> are based on <i>F</i>, with <i>F</i> set to zero for
negative <i>F</i>^2^. The threshold expression of <i>F</i>^2^ >
\s(<i>F</i>^2^) is used only for calculating <i>R</i>-factors(gt) <i>etc</i>.
and is not relevant to the choice of reflections for refinement.
<i>R</i>-factors based on <i>F</i>^2^ are statistically about twice as large
as those based on <i>F</i>, and <i>R</i>- factors based on ALL data will be
even larger.
;
_reflns_number_total     534
_reflns_number_gt     499
_reflns_threshold_expression     I>2\s(I)
_refine_ls_structure_factor_coef     Fsqd
_refine_ls_matrix_type     full
_refine_ls_R_factor_all     0.0294
_refine_ls_R_factor_gt     0.0268
_refine_ls_wR_factor_gt     0.0581
_refine_ls_wR_factor_ref     0.0589
_refine_ls_goodness_of_fit_ref     1.114
_refine_ls_restrained_S_all     1.114
_refine_ls_number_reflns     534
_refine_ls_number_parameters     32
_refine_ls_number_restraints     0
_refine_ls_hydrogen_treatment     constr
_refine_ls_weighting_scheme     calc
_refine_ls_weighting_details
         'calc w=1/[\s^2^(Fo^2^)+(0.0158P)^2^+0.5912P] where P=(Fo^2^+2Fc^2^)/3'
_atom_sites_solution_hydrogens     geom
_atom_sites_solution_primary     direct
_atom_sites_solution_secondary     difmap
_refine_ls_shift/su_max     0.000
_refine_ls_shift/su_mean     0.000
_refine_diff_density_max     0.511
_refine_diff_density_min     -0.384
_refine_ls_extinction_method     none
_refine_ls_extinction_coef     ?
_refine_ls_abs_structure_details     'Flack (1983), 177 Friedel pairs'
_refine_ls_abs_structure_Flack     0.01(3)
loop_
    _atom_type_symbol
    _atom_type_description
    _atom_type_scat_dispersion_real
    _atom_type_scat_dispersion_imag
    _atom_type_scat_source
    'C' 'C' 0.0033 0.0016
                         'International Tables Vol C Tables 4.2.6.8 and 6.1.1.4'
    'Si' 'Si' 0.0817 0.0704
                         'International Tables Vol C Tables 4.2.6.8 and 6.1.1.4'
    'Zn' 'Zn' 0.2839 1.4301
                         'International Tables Vol C Tables 4.2.6.8 and 6.1.1.4'
    'H' 'H' 0.0000 0.0000
                         'International Tables Vol C Tables 4.2.6.8 and 6.1.1.4'
    'F' 'F' 0.0171 0.0103
                         'International Tables Vol C Tables 4.2.6.8 and 6.1.1.4'
    'N' 'N' 0.0061 0.0033
                         'International Tables Vol C Tables 4.2.6.8 and 6.1.1.4'
_computing_data_collection     'CrystalClear (Rigaku, 2004)'
_computing_cell_refinement     'CrystalClear (Rigaku, 2004)'
_computing_data_reduction     'CrystalClear (Rigaku, 2004)'
_computing_structure_solution     'SHELXS97 (Sheldrick, 2008)'
_computing_structure_refinement     'SHELXL97 (Sheldrick, 2008)'
_computing_molecular_graphics     'PLATON (Spek, 2009)'
_computing_publication_material     'SHELXTL (Sheldrick, 2008)'
loop_
    _atom_site_type_symbol
    _atom_site_label
    _atom_site_fract_x
    _atom_site_fract_y
    _atom_site_fract_z
    _atom_site_U_iso_or_equiv
    _atom_site_adp_type
    _atom_site_calc_flag
    _atom_site_refinement_flags
    _atom_site_occupancy
    _atom_site_disorder_assembly
    _atom_site_disorder_group
    Si Si1 0.3333 0.6667 0.7500 0.0135(3) Uani d S 1 . .
    F F1 0.48288(18) 0.6657(2) 0.85081(14) 0.0250(3) Uani d . 1 . .
    Zn Zn1 0.6667 0.3333 0.7500 0.01508(18) Uani d S 1 . .
    N N1 0.8544(2) 0.5434(2) 0.87149(19) 0.0191(4) Uani d . 1 . .
    H H1A 0.8277 0.5243 0.9631 0.023 Uiso calc R 1 . .
    H H1B 0.9584 0.5539 0.8589 0.023 Uiso calc R 1 . .
    C C1 0.8584(4) 0.6997(3) 0.8277(2) 0.0222(5) Uani d . 1 . .
    H H2A 0.9655 0.7986 0.8566 0.027 Uiso calc R 1 . .
    H H2B 0.7651 0.7070 0.8716 0.027 Uiso calc R 1 . .
loop_
    _atom_site_aniso_label
    _atom_site_aniso_U_11
    _atom_site_aniso_U_22
    _atom_site_aniso_U_33
    _atom_site_aniso_U_12
    _atom_site_aniso_U_13
    _atom_site_aniso_U_23
    Si1 0.0151(4) 0.0151(4) 0.0102(7) 0.0076(2) 0.000 0.000
    F1 0.0260(7) 0.0352(8) 0.0183(7) 0.0186(7) -0.0057(6) -0.0011(7)
    Zn1 0.0169(2) 0.0169(2) 0.0115(3) 0.00843(11) 0.000 0.000
    N1 0.0185(10) 0.0240(11) 0.0137(11) 0.0097(9) -0.0018(8) 0.0003(8)
    C1 0.0234(13) 0.0195(11) 0.0225(12) 0.0099(13) -0.0031(12) -0.0037(8)
_geom_special_details
;
All e.s.d.'s (except the e.s.d. in the dihedral angle between two l.s. planes)
are estimated using the full covariance matrix. The cell e.s.d.'s are taken
into account individually in the estimation of e.s.d.'s in distances, angles
and torsion angles; correlations between e.s.d.'s in cell parameters are only
used when they are defined by crystal symmetry. An approximate (isotropic)
treatment of cell e.s.d.'s is used for estimating e.s.d.'s involving l.s.
planes.
;
loop_
    _geom_bond_atom_site_label_1
    _geom_bond_atom_site_label_2
    _geom_bond_site_symmetry_2
    _geom_bond_distance
    _geom_bond_publ_flag
    Si1 F1 11_556 1.6938(13) ?
    Si1 F1 3_665 1.6938(13) ?
    Si1 F1 9_566 1.6938(14) ?
    Si1 F1 5_565 1.6938(14) ?
    Si1 F1 . 1.6938(13) ?
    Si1 F1 7_666 1.6938(13) ?
    Zn1 N1 9_556 2.1863(19) ?
    Zn1 N1 5_665 2.1863(19) ?
    Zn1 N1 . 2.186(2) ?
    Zn1 N1 7_666 2.186(2) ?
    Zn1 N1 11_656 2.1863(19) ?
    Zn1 N1 3_655 2.1863(19) ?
    N1 C1 . 1.482(3) ?
    N1 H1A . 0.9200 ?
    N1 H1B . 0.9200 ?
    C1 C1 11_656 1.523(4) ?
    C1 H2A . 0.9900 ?
    C1 H2B . 0.9900 ?
loop_
    _geom_angle_atom_site_label_1
    _geom_angle_atom_site_label_2
    _geom_angle_atom_site_label_3
    _geom_angle_site_symmetry_1
    _geom_angle_site_symmetry_3
    _geom_angle
    _geom_angle_publ_flag
    F1 Si1 F1 11_556 3_665 90.69(10) ?
    F1 Si1 F1 11_556 9_566 89.68(7) ?
    F1 Si1 F1 3_665 9_566 89.95(10) ?
    F1 Si1 F1 11_556 5_565 89.95(10) ?
    F1 Si1 F1 3_665 5_565 89.68(7) ?
    F1 Si1 F1 9_566 5_565 179.47(11) ?
    F1 Si1 F1 11_556 . 179.47(11) ?
    F1 Si1 F1 3_665 . 89.68(7) ?
    F1 Si1 F1 9_566 . 90.69(10) ?
    F1 Si1 F1 5_565 . 89.68(7) ?
    F1 Si1 F1 11_556 7_666 89.68(7) ?
    F1 Si1 F1 3_665 7_666 179.47(11) ?
    F1 Si1 F1 9_566 7_666 89.68(7) ?
    F1 Si1 F1 5_565 7_666 90.69(10) ?
    F1 Si1 F1 . 7_666 89.95(10) ?
    N1 Zn1 N1 9_556 5_665 80.19(10) ?
    N1 Zn1 N1 9_556 . 93.74(11) ?
    N1 Zn1 N1 5_665 . 93.40(7) ?
    N1 Zn1 N1 9_556 7_666 93.40(7) ?
    N1 Zn1 N1 5_665 7_666 93.74(11) ?
    N1 Zn1 N1 . 7_666 170.67(11) ?
    N1 Zn1 N1 9_556 11_656 93.40(7) ?
    N1 Zn1 N1 5_665 11_656 170.67(11) ?
    N1 Zn1 N1 . 11_656 80.19(10) ?
    N1 Zn1 N1 7_666 11_656 93.40(7) ?
    N1 Zn1 N1 9_556 3_655 170.67(11) ?
    N1 Zn1 N1 5_665 3_655 93.40(7) ?
    N1 Zn1 N1 . 3_655 93.40(7) ?
    N1 Zn1 N1 7_666 3_655 80.19(10) ?
    N1 Zn1 N1 11_656 3_655 93.74(11) ?
    C1 N1 Zn1 . . 109.01(14) ?
    C1 N1 H1A . . 109.9 ?
    Zn1 N1 H1A . . 109.9 ?
    C1 N1 H1B . . 109.9 ?
    Zn1 N1 H1B . . 109.9 ?
    H1A N1 H1B . . 108.3 ?
    N1 C1 C1 . 11_656 109.52(17) ?
    N1 C1 H2A . . 109.8 ?
    C1 C1 H2A 11_656 . 109.8 ?
    N1 C1 H2B . . 109.8 ?
    C1 C1 H2B 11_656 . 109.8 ?
    H2A C1 H2B . . 108.2 ?
loop_
    _geom_torsion_atom_site_label_1
    _geom_torsion_atom_site_label_2
    _geom_torsion_atom_site_label_3
    _geom_torsion_atom_site_label_4
    _geom_torsion_site_symmetry_1
    _geom_torsion_site_symmetry_2
    _geom_torsion_site_symmetry_3
    _geom_torsion_site_symmetry_4
    _geom_torsion
    _geom_torsion_publ_flag
    N1 Zn1 N1 C1 9_556 . . . 106.99(17) ?
    N1 Zn1 N1 C1 5_665 . . . -172.64(16) ?
    N1 Zn1 N1 C1 11_656 . . . 14.19(13) ?
    N1 Zn1 N1 C1 3_655 . . . -79.03(19) ?
    Zn1 N1 C1 C1 . . . 11_656 -39.9(3) ?
loop_
    _geom_hbond_atom_site_label_D
    _geom_hbond_atom_site_label_H
    _geom_hbond_atom_site_label_A
    _geom_hbond_site_symmetry_A
    _geom_hbond_distance_DH
    _geom_hbond_distance_HA
    _geom_hbond_distance_DA
    _geom_hbond_angle_DHA
    N1 H1A F1 10_557 0.92 2.26 3.113(3) 154.7
    N1 H1A F1 8_667 0.92 2.49 3.239(3) 139.1
    N1 H1B F1 5_665 0.92 2.25 3.153(3) 166.2
data_global
_journal_date_recd_electronic     2009-10-29
_journal_date_accepted     2009-10-30
_journal_name_full     'Acta Crystallographica, Section E'
_journal_year     2009
_journal_volume     65
_journal_issue     12
_journal_page_first     m1522
_journal_page_last     m1522
_journal_paper_category     QM
_journal_coeditor_code     BT5123
_publ_contact_author_name     'Alexandra M Z Slawin'
_publ_contact_author_address
;
Department of Chemistry
University of St Andrews
St Andrews KY16 9ST
Scotland
;
_publ_contact_author_email     'amzs@st-andrews.ac.uk'
_publ_contact_author_fax     '+44-1334-467280'
_publ_contact_author_phone     '+44-1334-463861'
_publ_section_title
;
Tris(ethylenediamine)zinc(II) hexafluoridosilicate
;
loop_
    _publ_author_name
    _publ_author_footnote
    _publ_author_address
    'Li, Yang' .
;
Department of Chemistry
University of St Andrews
St Andrews KY16 9ST
Scotland
;
    'Shi, Qi' .
;
Research Institute of Special Chemicals
Taiyuan University of Technology
Taiyuan 030024
ShanXi
People's Republic of China
;
    'Slawin, Alexandra M. Z.' .
;
Department of Chemistry
University of St Andrews
St Andrews KY16 9ST
Scotland
;
    'Woollins, J. Derek' .
;
Department of Chemistry
University of St Andrews
St Andrews KY16 9ST
Scotland
;
    'Dong, Jinxiang' .
;
Research Institute of Special Chemicals
Taiyuan University of Technology
Taiyuan 030024
ShanXi
People's Republic of China
;
