# Supplementary material for: Tris(ethyl­enediamine)zinc(II) hexa­fluorido­silicate
Source: Acta Crystallogr Sect E Struct Rep Online. 2009 Nov 7;65(Pt 12):m1522. doi: 10.1107/S1600536809045693 (PMC2972015; doi:10.1107/S1600536809045693)
Supplement: Supplementary file 2 [file e-65-m1522-Isup2.hkl]

#
# h,k,l, Fc-squared, Fo-squared, sigma(Fo-squared) and status flag
#
data_I
_shelx_title ' P63_fs in P6(3)                  P6322'
_shelx_refln_list_code          4
_shelx_F_calc_maximum       96.75
_exptl_crystal_F_000       400.00
_reflns_d_resolution_high  0.7732
 
loop_
 _symmetry_equiv_pos_as_xyz
 'x, y, z'
 'x-y, x, z+1/2'
 '-y, x-y, z'
 '-x, -y, z+1/2'
 '-x+y, -x, z'
 'y, -x+y, z+1/2'
 '-y, -x, -z+1/2'
 'x-y, -y, -z'
 'x, x-y, -z+1/2'
 'y, x, -z'
 '-x+y, y, -z+1/2'
 '-x, -x+y, -z'
 
_cell_length_a     9.1920
_cell_length_b     9.1920
_cell_length_c     9.7550
_cell_angle_alpha  90.000
_cell_angle_beta   90.000
_cell_angle_gamma 120.000
 
_shelx_F_squared_multiplier     1.000
 
loop_
 _refln_index_h
 _refln_index_k
 _refln_index_l
 _refln_F_squared_calc
 _refln_F_squared_meas
 _refln_F_squared_sigma
 _refln_observed_status
  -1   2   0     6077.48     5923.60    133.14 o
   0   2   0     5171.12     5171.74    117.73 o
  -1   3   0      165.98      135.73      1.60 o
   0   3   0      197.89      144.08      4.45 o
  -2   4   0     1545.80     1442.29     20.70 o
  -1   4   0      188.81      168.88      2.26 o
   0   4   0     1423.67     1473.26     30.42 o
  -2   5   0        8.22       11.79      0.70 o
  -1   5   0     3925.36     3897.92     63.62 o
   0   5   0     2704.77     2792.89     79.70 o
  -3   6   0      419.30      393.70      8.23 o
  -2   6   0      586.08      602.82      9.02 o
  -1   6   0     2092.33     2076.04     31.51 o
   0   6   0     9361.44     9915.91    576.59 o
  -3   7   0      577.32      574.72      9.57 o
  -2   7   0     1662.41     1699.85     29.97 o
  -1   7   0      649.02      670.37     14.48 o
   0   7   0       35.55       35.75      6.24 o
  -4   8   0      871.90      840.67     41.55 o
  -3   8   0       42.06       37.90      2.56 o
  -2   8   0      666.40      643.27     10.37 o
  -1   8   0     1631.63     1707.20     47.77 o
   0   8   0      772.86      824.05     58.39 o
  -4   9   0       38.83       25.76      5.43 o
  -3   9   0      581.49      606.50     12.66 o
  -2   9   0      327.84      341.56     10.52 o
  -1   9   0      223.84      217.41      8.58 o
   0   9   0      408.65      448.10     37.99 o
  -5  10   0     1053.97     1041.05     76.12 o
  -4  10   0      197.02      183.61     12.87 o
  -3  10   0      218.33      191.74     10.99 o
  -2  10   0      485.58      484.08     22.85 o
  -1  10   0       57.39       45.54      6.57 o
   0  10   0      192.39      165.25     23.41 o
  -5  11   0      230.73      226.25     19.25 o
  -4  11   0      294.23      260.52     15.32 o
  -3  11   0        9.94        6.39      6.31 o
  -2  11   0       11.27        7.65      6.58 o
   0   1   1      399.48      345.12      1.93 o
  -1   2   1      185.67      156.48      0.90 o
   0   2   1     1417.68     1393.88     11.80 o
  -2   3   1     1788.24     1755.01     17.26 o
  -1   3   1     1759.75     1750.66     23.87 o
   0   3   1       68.56       63.43      1.52 o
  -3   4   1     1682.30     1673.80     14.24 o
  -2   4   1       15.51       19.68      0.70 o
  -1   4   1     1669.06     1697.96     24.29 o
   0   4   1      769.16      764.30     11.85 o
  -4   5   1      290.59      301.79      4.79 o
  -3   5   1     1337.24     1374.15     14.80 o
  -2   5   1     1484.13     1526.50     19.33 o
  -1   5   1      289.92      302.23      3.85 o
   0   5   1     1405.72     1480.94     25.20 o
  -5   6   1      224.08      229.27      4.67 o
  -4   6   1      125.17      107.51      2.50 o
  -3   6   1      494.22      509.68      6.02 o
  -2   6   1      122.82      110.73      3.14 o
  -1   6   1      278.68      275.76      5.01 o
   0   6   1        2.17        2.28      1.48 o
  -6   7   1       44.21       43.66      2.74 o
  -5   7   1      234.48      244.80      6.06 o
  -4   7   1      421.31      423.68      6.38 o
  -3   7   1      462.82      444.37     12.12 o
  -2   7   1      234.16      242.12      5.42 o
  -1   7   1       81.64       69.97      3.76 o
   0   7   1       25.21       29.96      4.02 o
  -7   8   1      111.29      114.65      4.62 o
  -6   8   1       64.63       53.16      3.20 o
  -5   8   1      229.99      233.94      6.32 o
  -4   8   1       64.82       59.99      2.44 o
  -3   8   1      254.27      258.87      6.66 o
  -2   8   1       23.70       15.54      3.35 o
  -1   8   1      111.34      110.18      6.94 o
   0   8   1       64.19       56.73      4.23 o
  -8   9   1      122.00      115.86      6.42 o
  -7   9   1      278.14      303.54     11.73 o
  -6   9   1       81.40       63.37      4.45 o
  -5   9   1      428.76      441.43     15.85 o
  -4   9   1      375.12      374.63     10.21 o
  -3   9   1       81.67       69.83      5.22 o
  -2   9   1      286.38      302.03     16.00 o
  -1   9   1      147.64      145.98      6.02 o
   0   9   1       39.21       21.81      3.87 o
  -9  10   1      127.79      124.71     11.81 o
  -8  10   1       18.13       22.73      4.55 o
  -7  10   1      131.74      137.35      7.03 o
  -6  10   1      210.60      234.08     13.29 o
  -5  10   1       45.64       48.15      3.57 o
  -4  10   1      198.87      199.76     11.51 o
  -3  10   1      109.41      100.73      9.49 o
  -2  10   1       18.16       11.67      5.41 o
  -1  10   1      131.92      129.16      9.61 o
   0  10   1      186.98      191.78     31.71 o
  -9  11   1      130.19       89.59     13.36 o
  -8  11   1       79.06       89.01      9.53 o
  -7  11   1       33.68       15.68      6.41 o
  -6  11   1      217.25      203.76     17.91 o
  -5  11   1      215.38      196.77     17.78 o
  -4  11   1       33.82       20.89      6.47 o
  -3  11   1       64.57       41.94      7.74 o
  -2  11   1      171.66      148.28     10.31 o
   0   1   2     1377.60     1405.37     13.08 o
  -1   2   2     4877.11     4806.08     64.00 o
   0   2   2     2271.10     2258.46     23.03 o
  -2   3   2     5235.21     5405.91     91.97 o
  -1   3   2     5598.35     5628.82     85.13 o
   0   3   2     2549.60     2379.50     29.75 o
  -3   4   2     2254.29     2272.71     25.08 o
  -2   4   2     4554.88     4396.48     67.98 o
  -1   4   2     2034.36     1984.77     25.61 o
   0   4   2     1166.79     1122.49     11.63 o
  -4   5   2     2338.22     2258.02     26.29 o
  -3   5   2     1491.98     1537.47     19.16 o
  -2   5   2     1685.32     1696.00     19.83 o
  -1   5   2     2415.23     2386.30     33.45 o
   0   5   2      917.75      929.55     10.71 o
  -5   6   2      715.01      708.21      8.00 o
  -4   6   2      747.51      764.39      9.29 o
  -3   6   2     1772.21     1789.35     22.30 o
  -2   6   2      781.31      817.07      9.72 o
  -1   6   2      738.51      737.48      9.06 o
   0   6   2     3194.31     3130.68     64.70 o
  -6   7   2      369.36      355.26      7.11 o
  -5   7   2     1502.17     1486.45     30.02 o
  -4   7   2      734.48      716.34      8.12 o
  -3   7   2      671.88      658.17     14.35 o
  -2   7   2     1539.74     1580.37     25.94 o
  -1   7   2      350.07      339.63      6.30 o
   0   7   2      187.11      176.27      5.96 o
  -7   8   2     1297.26     1414.51     44.60 o
  -6   8   2      398.50      397.94     11.93 o
  -5   8   2      414.52      405.32      8.97 o
  -4   8   2     1368.43     1398.84     20.76 o
  -3   8   2      468.39      459.88      8.15 o
  -2   8   2      402.36      399.96      9.03 o
  -1   8   2     1321.04     1438.48     44.10 o
   0   8   2      278.78      285.47     10.41 o
  -8   9   2      311.07      308.85     10.99 o
  -7   9   2      415.86      463.71     17.69 o
  -6   9   2      882.77      952.52     25.97 o
  -5   9   2      251.61      254.08     10.06 o
  -4   9   2      200.46      203.93      8.91 o
  -3   9   2      803.51      828.73     20.14 o
  -2   9   2      376.55      373.90     16.45 o
  -1   9   2      344.48      336.85     11.37 o
   0   9   2      453.74      475.48     17.37 o
  -9  10   2       90.36       72.80     17.12 o
  -8  10   2      537.00      535.25     21.79 o
  -7  10   2      172.04      166.84      9.93 o
  -6  10   2      169.32      169.21     10.11 o
  -5  10   2      725.17      746.11     23.21 o
  -4  10   2      174.00      186.85     11.60 o
  -3  10   2      174.07      154.99      8.90 o
  -2  10   2      564.39      588.66     24.87 o
  -1  10   2       96.76       91.96     10.87 o
   0  10   2      112.63      129.04     28.17 o
  -9  11   2       65.36       32.61     11.50 o
  -8  11   2       87.05       84.63     16.04 o
  -7  11   2      392.26      385.33     24.43 o
  -6  11   2      211.88      118.18     20.73 o
  -4  11   2      371.75      343.53     18.16 o
  -3  11   2       70.51       47.54      8.21 o
  -2  11   2       89.87       48.49      8.22 o
   0   1   3      449.68      462.69      4.22 o
  -1   2   3       18.95       19.81      0.70 o
   0   2   3     1375.07     1373.68     15.71 o
  -2   3   3      966.56      985.33     10.30 o
  -1   3   3     1026.00     1015.73      8.39 o
   0   3   3       70.00       69.21      1.35 o
  -3   4   3      481.03      463.14      5.00 o
  -2   4   3      615.87      566.91      9.32 o
  -1   4   3      399.51      374.89      4.76 o
   0   4   3       10.57        4.04      0.63 o
  -4   5   3      463.93      480.07      5.86 o
  -3   5   3      660.68      670.30      8.82 o
  -2   5   3      838.97      864.92      9.65 o
  -1   5   3      463.89      477.63      6.09 o
   0   5   3       64.15       56.74      1.90 o
  -5   6   3      184.73      182.17      2.49 o
  -4   6   3      148.17      137.90      2.33 o
  -3   6   3      541.04      550.68      7.03 o
  -2   6   3      125.61      116.34      2.66 o
  -1   6   3      216.71      215.70      4.24 o
   0   6   3        0.93        1.80      0.86 o
  -6   7   3      396.14      387.15      6.21 o
  -5   7   3       12.79        9.94      1.44 o
  -4   7   3      413.56      441.20      6.60 o
  -3   7   3      444.61      474.51      6.99 o
  -2   7   3       12.87        7.88      1.51 o
  -1   7   3      434.98      435.02      9.31 o
   0   7   3      318.54      322.34      6.93 o
  -7   8   3       79.98       81.09      4.32 o
  -6   8   3      383.27      388.96     11.48 o
  -5   8   3      113.39      111.11      3.41 o
  -4   8   3      223.77      228.74      4.78 o
  -3   8   3      155.05      152.50      3.83 o
  -2   8   3      332.52      337.91      6.69 o
  -1   8   3       80.00       74.36      5.61 o
   0   8   3      352.58      357.62     11.77 o
  -8   9   3      112.50      103.39      6.15 o
  -7   9   3      139.07      144.53      7.65 o
  -6   9   3      111.24       99.64      5.25 o
  -5   9   3      181.24      180.64      6.64 o
  -4   9   3      112.67      108.14      4.74 o
  -3   9   3      111.54       87.86      3.22 o
  -2   9   3      141.29      158.27      6.35 o
  -1   9   3      153.48      150.17      7.08 o
   0   9   3        5.63        8.97      3.65 o
  -9  10   3       13.82        6.30      6.98 o
  -8  10   3       47.01       37.20      6.55 o
  -7  10   3       66.55       50.90      6.26 o
  -6  10   3       14.51        9.08      8.03 o
  -5  10   3       98.19       89.24      6.69 o
  -4  10   3       10.79        5.74      3.64 o
  -3  10   3       45.63       53.33      7.16 o
  -2  10   3       46.87       60.81      7.77 o
  -1  10   3        8.61       11.24      5.34 o
   0  10   3        8.14       19.93     18.30 o
  -8  11   3       49.55       59.48     14.96 o
  -4  11   3       47.68       21.95      7.41 o
  -3  11   3       31.83       24.31     19.85 o
   0   0   4     5651.73     6489.47    332.54 o
   0   1   4       43.03       37.37      1.41 o
  -1   2   4     3144.29     3078.60     51.62 o
   0   2   4      418.84      379.06      5.49 o
  -2   3   4     2073.96     2127.37     33.60 o
  -1   3   4     2163.71     2239.74     33.13 o
   0   3   4     6593.26     6751.13    140.99 o
  -3   4   4     1344.87     1321.96     18.89 o
  -2   4   4     6083.22     6112.82    133.08 o
  -1   4   4     1286.96     1268.58     16.76 o
   0   4   4      514.06      509.20      6.16 o
  -4   5   4     1477.08     1502.18     23.80 o
  -3   5   4     1567.15     1589.30     24.25 o
  -2   5   4     1649.03     1705.21     26.09 o
  -1   5   4     1451.39     1482.37     22.39 o
   0   5   4       54.95       51.76      1.92 o
  -5   6   4       43.25       43.45      2.20 o
  -4   6   4      622.45      619.34     10.34 o
  -3   6   4     3899.98     4039.10     97.60 o
  -2   6   4      607.46      624.39      9.44 o
  -1   6   4       43.87       47.00      2.03 o
   0   6   4       46.40       48.76      2.61 o
  -6   7   4      133.63      118.10      3.05 o
  -5   7   4     1284.39     1347.11     24.85 o
  -4   7   4      404.38      400.80      5.88 o
  -3   7   4      390.56      395.95      7.32 o
  -2   7   4     1288.91     1334.87     27.44 o
  -1   7   4      121.20      119.83      6.60 o
   0   7   4      464.82      427.43      8.98 o
  -7   8   4      664.81      727.86     26.87 o
  -6   8   4      147.88      146.17      5.64 o
  -5   8   4      684.10      699.32     14.13 o
  -4   8   4     1643.69     1828.34     49.95 o
  -3   8   4      720.26      729.19     14.64 o
  -2   8   4      136.49      127.45      4.12 o
  -1   8   4      679.20      729.15     21.22 o
   0   8   4       19.34       17.99      4.15 o
  -8   9   4      176.83      167.48      9.61 o
  -7   9   4      183.22      172.49     11.57 o
  -6   9   4     1000.91     1085.69     36.28 o
  -5   9   4      303.47      288.68     10.13 o
  -4   9   4      283.66      263.12      9.53 o
  -3   9   4      978.49     1057.26     31.67 o
  -2   9   4      174.92      180.19      9.57 o
  -1   9   4      187.79      176.75      7.64 o
   0   9   4      552.18      566.33     22.24 o
  -9  10   4      163.06      141.18     16.77 o
  -8  10   4      577.33      667.69     53.13 o
  -7  10   4      128.12      121.58     10.11 o
  -6  10   4      128.03      130.01      8.82 o
  -5  10   4      423.62      421.17     15.89 o
  -4  10   4      139.88      152.70     11.00 o
  -3  10   4      131.25      134.71      9.02 o
  -2  10   4      579.47      628.89     30.64 o
  -1  10   4      162.26      114.07     16.84 o
   0   1   5     1659.77     1659.07     26.71 o
  -1   2   5       56.72       57.32      1.67 o
   0   2   5     2851.88     2964.46     53.89 o
  -2   3   5      113.75      115.59      2.51 o
  -1   3   5      181.39      186.02      2.44 o
   0   3   5       14.49       14.69      1.30 o
  -3   4   5       47.05       45.35      1.41 o
  -2   4   5      138.43      136.83      2.84 o
  -1   4   5       10.62       10.45      1.42 o
   0   4   5       88.92       77.99      2.41 o
  -4   5   5       26.15       22.29      2.32 o
  -3   5   5       55.36       50.30      1.98 o
  -2   5   5       24.09       25.18      1.99 o
  -1   5   5       26.11       23.70      1.88 o
   0   5   5       14.93       18.45      1.55 o
  -5   6   5      361.85      380.47      7.11 o
  -4   6   5      326.01      336.42      6.09 o
  -3   6   5      138.85      129.69      2.86 o
  -2   6   5      321.82      326.50      6.34 o
  -1   6   5      316.35      331.58      8.05 o
   0   6   5        2.31        1.63      1.37 o
  -6   7   5      867.41      926.19     22.04 o
  -5   7   5      117.50      102.11      4.30 o
  -4   7   5       88.31       97.14      4.72 o
  -3   7   5       70.02       75.18      3.86 o
  -2   7   5      117.59      102.19      4.36 o
  -1   7   5      853.31      908.27     20.72 o
   0   7   5      735.42      824.79     21.44 o
  -7   8   5       48.07       55.69      9.74 o
  -6   8   5      519.67      532.07     20.49 o
  -5   8   5       54.37       68.79      7.20 o
  -4   8   5       10.95       12.39      2.46 o
  -3   8   5       64.76       73.32      3.41 o
  -2   8   5      538.96      573.41     17.13 o
  -1   8   5       48.15       48.87      3.89 o
   0   8   5      609.73      597.72     22.66 o
  -8   9   5       41.63       44.44      6.93 o
  -7   9   5       30.88       26.84      4.50 o
  -6   9   5       32.67       29.32      4.46 o
  -5   9   5        0.89        3.40      3.41 o
  -4   9   5       14.65       18.23      3.11 o
  -3   9   5       32.79       34.82      3.50 o
  -2   9   5       13.85        8.84      3.35 o
  -1   9   5       49.75       44.05      5.89 o
   0   9   5       21.32       28.22     16.92 o
  -8  10   5        1.31        3.91      8.81 o
  -7  10   5       21.57       27.89     11.26 o
  -6  10   5        6.64       12.82      6.45 o
  -4  10   5       25.41       32.98     13.13 o
  -3  10   5       30.88       30.59      7.21 o
  -2  10   5        1.30        7.29      5.93 o
   0   0   6      456.03      528.05     18.09 o
   0   1   6      332.54      330.03      5.23 o
  -1   2   6     2356.40     2335.27     46.61 o
   0   2   6      182.13      164.54      3.21 o
  -2   3   6     1496.79     1459.54     25.60 o
  -1   3   6     1361.09     1364.42     25.04 o
   0   3   6     4262.21     4233.28    107.83 o
  -3   4   6     1311.12     1309.41     25.54 o
  -2   4   6     2047.29     2047.51     43.10 o
  -1   4   6     1405.24     1414.24     25.77 o
   0   4   6      264.68      265.09      5.85 o
  -4   5   6     1945.26     2035.97     41.24 o
  -3   5   6     1513.83     1504.17     27.43 o
  -2   5   6     1448.45     1447.12     28.80 o
  -1   5   6     1886.27     1953.04     43.33 o
   0   5   6       91.39       90.47      3.10 o
  -5   6   6      122.04      112.59      2.62 o
  -4   6   6      244.22      230.07      5.70 o
  -3   6   6     2186.05     2313.53     59.24 o
  -2   6   6      221.19      203.45      5.51 o
  -1   6   6      105.10       98.26      4.45 o
   0   6   6       61.41       72.21      5.44 o
  -6   7   6      201.27      188.92      7.35 o
  -5   7   6     1083.26     1140.21     30.16 o
  -4   7   6      245.86      226.63      7.95 o
  -3   7   6      281.96      293.95      7.34 o
  -2   7   6     1070.24     1143.19     33.64 o
  -1   7   6      205.77      210.89      6.97 o
   0   7   6      339.99      348.10     10.87 o
  -7   8   6      379.97      387.11     15.09 o
  -6   8   6       93.91       96.22      5.65 o
  -5   8   6      294.40      288.73     12.15 o
  -4   8   6      863.37      962.21     26.33 o
  -3   8   6      284.08      277.90      8.53 o
  -2   8   6       82.12       85.45      4.59 o
  -1   8   6      378.79      383.96     16.78 o
   0   8   6       61.88       68.15      7.51 o
  -8   9   6      101.56       69.40     12.22 o
  -7   9   6       88.67       81.05      7.70 o
  -6   9   6      867.97      929.24     42.46 o
  -5   9   6      547.98      590.75     23.09 o
  -4   9   6      576.83      582.18     20.83 o
  -3   9   6      908.80      986.67     43.26 o
  -2   9   6      112.60      100.60      7.39 o
  -1   9   6       82.51       75.56     10.26 o
   0   9   6      653.52      617.28     43.26 o
  -7  10   6      100.29       75.23     13.96 o
  -6  10   6      119.49      108.37     14.55 o
  -4  10   6      123.42       95.97     18.19 o
  -3  10   6      101.10       98.96     22.40 o
   0   1   7      704.53      745.23     20.99 o
  -1   2   7        3.07        4.12      2.33 o
   0   2   7      747.66      747.78     21.84 o
  -2   3   7       20.11       31.34      5.73 o
  -1   3   7        4.31       11.66      2.41 o
   0   3   7       94.69      102.74      4.99 o
  -3   4   7       70.28       73.64      4.86 o
  -2   4   7      146.92      148.38      5.44 o
  -1   4   7       99.66      100.32      5.37 o
   0   4   7      803.08      845.30     18.74 o
  -4   5   7      164.71      146.81      5.32 o
  -3   5   7      295.68      271.02     10.09 o
  -2   5   7      197.78      194.02      6.80 o
  -1   5   7      164.16      157.88      7.12 o
   0   5   7      186.05      191.74      5.89 o
  -5   6   7      275.47      291.48      8.80 o
  -4   6   7      422.22      437.26     14.06 o
  -3   6   7      323.24      306.26      9.49 o
  -2   6   7      436.35      441.60     12.42 o
  -1   6   7      239.12      233.87      8.43 o
   0   6   7        0.57        1.17      2.50 o
  -6   7   7      190.61      188.25      7.23 o
  -5   7   7       26.33       22.12      3.77 o
  -4   7   7       20.99       16.85      2.67 o
  -3   7   7        2.43        3.85      2.85 o
  -2   7   7       26.19       16.81      3.45 o
  -1   7   7      165.98      161.34      7.11 o
   0   7   7      155.69      144.49      8.52 o
  -7   8   7       31.68       39.93     10.01 o
  -6   8   7      112.90      118.39      9.22 o
  -5   8   7      110.10      108.63      6.54 o
  -4   8   7       71.33       90.75      5.40 o
  -3   8   7       87.56       89.16      5.12 o
  -2   8   7      146.21      134.11      9.02 o
  -1   8   7       31.73       19.85      6.84 o
   0   8   7       52.26       34.53      7.65 o
  -8   9   7       37.56       20.83     12.20 o
  -7   9   7       10.07       14.20      9.06 o
  -6   9   7      137.27      128.68     16.42 o
  -5   9   7      100.41      105.21     15.68 o
  -4   9   7      146.10      131.64     10.84 o
  -3   9   7      137.84      126.65     25.57 o
  -2   9   7        0.60        0.55      5.98 o
  -1   9   7       21.29        6.82      7.57 o
   0   0   8     4647.48     5037.03    621.25 o
   0   1   8     1140.89     1137.53     38.27 o
  -1   2   8     2133.71     2144.79     83.92 o
   0   2   8      270.56      280.53      9.90 o
  -2   3   8      407.43      392.60     12.08 o
  -1   3   8      334.20      315.62     11.20 o
   0   3   8     1203.55     1224.03     43.33 o
  -3   4   8      507.27      508.75     17.16 o
  -2   4   8      264.13      293.03     10.34 o
  -1   4   8      563.97      570.31     19.42 o
   0   4   8      199.46      202.71      7.31 o
  -4   5   8     1733.65     1823.19     59.05 o
  -3   5   8      689.09      691.26     19.57 o
  -2   5   8      622.10      628.65     21.59 o
  -1   5   8     1735.71     1760.66     54.99 o
   0   5   8      358.72      370.15     11.88 o
  -5   6   8      378.01      361.08     13.79 o
  -4   6   8       78.15       73.61      4.44 o
  -3   6   8      539.51      539.83     18.67 o
  -2   6   8       89.74       96.10      5.46 o
  -1   6   8      373.07      374.36     12.61 o
   0   6   8     1110.37     1197.29     41.19 o
  -6   7   8      358.97      350.66     14.23 o
  -5   7   8      858.36      915.63     33.12 o
  -4   7   8      112.42      106.03      6.44 o
  -3   7   8      129.25      109.99      5.90 o
  -2   7   8      852.89      893.21     30.47 o
  -1   7   8      363.45      366.54     13.46 o
   0   7   8      186.54      149.33      9.50 o
  -7   8   8      431.17      407.87     37.51 o
  -6   8   8      122.09      110.49     10.39 o
  -5   8   8      121.95      124.92     12.98 o
  -4   8   8      298.67      315.04     17.34 o
  -3   8   8       91.67       84.36      7.94 o
  -2   8   8      129.98      110.30      9.05 o
  -1   8   8      424.92      399.01     33.17 o
  -6   9   8      467.44      465.68     43.04 o
  -5   9   8      359.85      365.39     33.34 o
  -4   9   8      384.02      305.77     39.17 o
  -3   9   8      481.95      461.24     64.99 o
   0   1   9       37.70       55.16      6.43 o
  -1   2   9       40.40       35.21      4.31 o
   0   2   9       69.55       69.08      4.94 o
  -2   3   9      164.58      157.81      6.87 o
  -1   3   9      110.38      105.67      8.12 o
   0   3   9       29.25       27.03      4.27 o
  -3   4   9      249.41      257.44     11.82 o
  -2   4   9      270.78      255.24     11.03 o
  -1   4   9      295.14      306.89     12.53 o
   0   4   9      553.33      558.79     21.70 o
  -4   5   9       29.19       26.42      4.15 o
  -3   5   9      220.12      222.74      8.63 o
  -2   5   9      204.94      206.19      8.72 o
  -1   5   9       29.11       14.80      4.17 o
   0   5   9      161.83      151.69      7.81 o
  -5   6   9       60.30       49.66      6.13 o
  -4   6   9      176.04      167.04      9.11 o
  -3   6   9       12.66       13.87      3.67 o
  -2   6   9      186.68      183.96      9.60 o
  -1   6   9       84.14       89.53      7.89 o
   0   6   9        1.22       -2.74      4.02 o
  -6   7   9        1.04       -3.48      8.55 o
  -5   7   9        5.05        7.11      4.77 o
  -4   7   9       14.17       13.76      5.83 o
  -3   7   9       29.21       25.80      5.43 o
  -2   7   9        5.05        4.13      4.50 o
  -1   7   9        6.05        9.50      4.84 o
   0   7   9        4.32       -1.19      7.90 o
  -5   8   9      117.70       80.48     20.82 o
  -4   8   9       59.61       53.99     12.25 o
  -3   8   9       97.29       87.98      9.70 o
  -2   8   9        1.21       11.24      9.52 o
   0   0  10     4052.45     4341.25    597.78 o
   0   1  10      617.81      608.00     24.97 o
  -1   2  10     1365.12     1367.51     58.51 o
   0   2  10      315.70      330.93     16.34 o
  -2   3  10      204.73      196.91     11.38 o
  -1   3  10      244.59      232.71     10.93 o
   0   3  10      489.14      484.46     21.22 o
  -3   4  10      156.01      143.81      8.95 o
  -2   4  10      405.06      453.74     20.33 o
  -1   4  10      130.01      123.55      9.63 o
   0   4  10      179.81      177.58     10.49 o
  -4   5  10      684.42      660.37     35.52 o
  -3   5  10       80.72       80.39      7.07 o
  -2   5  10       87.08       76.04      7.57 o
  -1   5  10      726.34      723.81     29.66 o
   0   5  10      262.34      273.42     14.88 o
  -5   6  10      256.61      245.02     30.23 o
  -4   6  10      158.52      136.90     14.48 o
  -3   6  10      320.45      304.59     19.59 o
  -2   6  10      179.89      153.28     11.13 o
  -1   6  10      265.96      243.04     16.42 o
   0   6  10     1338.17     1397.30    101.08 o
  -5   7  10      574.71      570.53     68.93 o
  -4   7  10      124.48       97.10     19.91 o
  -3   7  10      107.58      103.23     12.13 o
  -2   7  10      583.79      573.04     36.37 o
   0   1  11        6.38        7.40      4.63 o
  -1   2  11        6.90        6.68      5.00 o
   0   2  11       26.25       24.38      5.40 o
  -2   3  11      282.91      282.80     15.51 o
  -1   3  11      268.85      272.90     15.38 o
   0   3  11       17.81       20.96      5.55 o
  -3   4  11      205.92      151.85     23.24 o
  -2   4  11        0.02       -2.62      5.99 o
  -1   4  11      210.83      195.11     14.69 o
   0   4  11       10.95        3.53      9.05 o
  -4   5  11       14.73       14.46     13.69 o
  -3   5  11      178.75      155.29     20.29 o
  -2   5  11      213.44      173.35     20.17 o
  -1   5  11       14.61        7.58      7.75 o
   0   5  11        7.99        2.90      8.64 o
 
